# Supplementary material for: Release of Biopolymers from Saccharomyces cerevisiae Biomass Through Thermal and Non-Thermal Technologies
Source: Microorganisms. 2024 Dec 15;12(12):2596. doi: 10.3390/microorganisms12122596 (PMC11677850; doi:10.3390/microorganisms12122596)
Supplement: Supplementary file 1 [file microorganisms-12-02596-s001.zip]

Archive with 1 entries (1 files):
- microorganisms-3343782-supplementary.pdf
